# Supplementary material for: Comparative in-vitro microscopic evaluation of vertical marginal discrepancy, microhardness, and surface roughness of nickel–chromium in new and recast alloy
Source: Sci Rep. 2023 Oct 4;13:16673. doi: 10.1038/s41598-023-40377-1 (PMC10551011; doi:10.1038/s41598-023-40377-1)
Supplement: Supplementary file 1 — Supplementary Information 1. [file 41598_2023_40377_MOESM1_ESM.xlsx]

## Sheet: Sheet1
Group A					Group C
sample No	Microhardness (HV)	Surface roughness (Ra)			Sample no	Microhardness (HV)	Surface roughness (Ra)
1	179	1.587			1	210	1.239
2	166	1.31			2	214	1.196
3	172	1.452			3	221	1.211
4	183	1.398			4	216	1.854
5	181	1.543			5	208	1.205
Group B					Group D
Sample no	Microhardness (HV)	Surface roughness (Ra)			Sample no	Microhardness (HV)	Surface roughness (Ra)
1	230	1.25			1	192	1.071
2	233	1.298			2	197	0.901
3	241	1.284			3	189	0.958
4	226	1.234			4	195	1.068
5	239	1.312			5	190	0.965
Group D
Sample no	Microhardness (HV)	Surface roughness (Ra)
1	218	1.047
2	210	1.138
3	222	0.958
4	225	1.087
5	214	1.102
